# Supplementary material for: In Vitro Anti-Inflammatory Activity of Essential Oil and β-Bisabolol Derived from Cotton Gin Trash
Source: Molecules. 2022 Jan 14;27(2):526. doi: 10.3390/molecules27020526 (PMC8779114; doi:10.3390/molecules27020526)
Supplement: Supplementary file 1 [file molecules-27-00526-s001.zip]

Archive with 1 entries (1 files):
- molecules-1481767-supplementary.pdf
